# Supplementary material for: Consistent MRI pattern in ADSS1 myopathy with variable clinical presentations: A Korean cohort study
Source: PLoS One. 2026 Apr 13;21(4):e0324116. doi: 10.1371/journal.pone.0324116 (PMC13075665; doi:10.1371/journal.pone.0324116)
Supplement: S1 Table — The table summarizes demographic, clinical, and laboratory data of all genetically confirmed patients. Onset classification was based on the initial muscle weakness pattern (proximal or distal). Variants are described according to the NM_199165 transcript. (XLSX) [file pone.0324116.s001.xlsx]

## Sheet: S1 Table
S1 Table. Clinical and laboratory features of 30 patients with ADSS1 myopathy
Group	No.	Sex	Age at examination	Age of symptom onset	Disease duration	Initial symptom	Inheritance	Onset classification	Other motor symptoms			Motor function ability	Associated symptoms			Serum CK (IU/L)	Serum Uric acid (mg/dL)	Variants (NM_199165)
									Facial diplegia	Oropharyngeal dysfunction	Dysarthria		Respiratory insufficiency	Cardiac impairment	Intellectural disability
A	1	Male	39	16	23	Slow runner	AR	Proximal	Yes	No	No	Ambulatory with aid	Yes	No	No	323	7.5	c.781G>A	c.919del
B	1	Female	54	7	47	Slow runner	AR	Distal	Yes	Yes	Yes	Non-ambulatory	Yes	No	No	79	2.1	c.781G>A	c.919del
	2	Female	49	10	39	Stair climbing difficulty	AR	Distal	Yes	No	No	Ambulatory with aid	No	No	No	147	4.1	c.781G>A	c.919del
C	1	Female	33	7	26	Slow runner, early fatigue	AR	Distal	Yes	Yes	No	Ambulatory with aid	No	No	No	82	-	c.233_234del	c.781G>A
D	1	Male	58	30	28	Early fatigue	AR	Proximal	Yes	Yes	Yes	Ambulatory with aid	No	No	No	323	4.4	c.781G>A	c.919del
E	1	Male	24	8	16	Slow runner	AR	Proximal	Yes	Yes	Yes	Independent ambulation	No	No	No	256	6.6	c.781G>A	c.919del
	2	Male	29	8	21	Slow runner	AR	Proximal	Yes	Yes	Yes	Independent ambulation	No	No	No	411	6.7	c.781G>A	c.919del
	3	Male	42	8	34	Slow runner	AR	Proximal	Yes	Yes	Yes	Ambulatory with aid	No	No	No	189	7.2	c.781G>A	c.919del
F	1	Female	24	14	10	Stair climbing difficulty	Sporadic	Proximal	Yes	No	No	Independent ambulation	No	Yes	No	247	4.1	c.233-234del	c.781G>A
G	1	Male	22	5	17	Slow runner	Sporadic	Distal	No	No	No	Independent ambulation	No	No	No	394	4.7	c.781G>A	c.919del
H	1	Male	25	8	17	Slow runner	Sporadic	Distal	Yes	Yes	No	Ambulatory with aid	No	No	No	431	-	c.781G>A	c.919del
I	1	Female	43	7	36	Slow runner	Sporadic	Proximal	No	No	No	Ambulatory with aid	No	No	No	69	5.6	c.781G>A	c.919del
J	1	Male	41	8	33	Slow runner	Sporadic	Distal	Yes	Yes	Yes	Independent ambulation	No	No	No	462	7.4	c.781G>A	c.919del
K	1	Male	31	6	25	Gait disturbance	Sporadic	Distal	No	No	No	Independent ambulation	No	No	No	303	6.7	c.781G>A	c. 1091T>C
L	1	Female	50	6	44	Slow runner	Sporadic	Distal	Yes	No	No	Independent ambulation	No	No	No	257	1.6	c.781G>A	c.667-2A>T
M	1	Female	20	8	12	Slow runner, stair climbing difficulty	Sporadic	Distal	Yes	No	No	Independent ambulation	Yes	No	No	411	5.6	c.781G>A	c.919del
N	1	Male	38	6	32	Slow runner	Sporadic	Distal	Yes	Yes	No	Ambulatory with aid	No	No	No	171	10.2	c.781G>A	c.919del
O	1	Male	63	8	55	Slow runner	AR	Distal	Yes	Yes	Yes	Ambulatory with aid	No	Yes	No	178	5.1	c.781G>A	c.919del
	2	Male	72	18	54	Slow runner, early fatigue	AR	Distal	Yes	Yes	Yes	Non-ambulatory	No	No	No	-	-	c.781G>A	c.919del
P	1	Male	38	18	20	Gait disturbance	Sporadic	Distal	Yes	Yes	Yes	Ambulatory with aid	Yes	Yes	No	125	6.8	c.781G>A	c.919del
Q	1	Male	11	5	6	Standing difficulty	Sporadic	Proximal	Yes	No	No	Independent ambulation	No	No	No	431	-	c.781G>A	c.781G>A
R	1	Male	47	6	41	Early fatigue	Sporadic	Proximal	Yes	Yes	Yes	Non-ambulatory	Yes	No	No	69	5.6	c.781G>A	c.781G>A
S	1	Male	25	8	17	Slow runner	Sporadic	Distal	Yes	No	No	Independent ambulation	No	No	No	462	7.4	c.781G>A	c.919del
	2	Female	32	8	24	Slow runner	Sporadic	Distal	Yes	Yes	No	Independent ambulation	No	No	No	303	6.7	c.781G>A	c.919del
T	1	Female	29	5	24	Slow runner	Sporadic	Distal	Yes	Yes	No	Independent ambulation	No	No	No	257	1.6	c.781G>A	c.919del
U	1	Male	17	17	0	Myalgia and HyperCKemia	Sporadic	-	No	No	No	Independent ambulation	No	Yes	No	411	5.6	c.919del	c.919del
V	1	Female	63	35	28	Gait disturbance	Sporadic	Distal	Yes	Yes	Yes	Ambulatory with aid	Yes	No	No	171	10.2	c.781G>A	c.919del
W	1	Female	59	50	9	Slow runner	AR	Distal	Yes	Yes	Yes	Ambulatory with aid	No	No	No	178	5.1	c.781G>A	c.919del
X	1	Female	23	13	10	Slow runner	AR	Distal	No	No	No	Independent ambulation	No	No	No	-	-	c.781G>A	c.919del
Y	1	Male	60	14	46	Slow runner	Sporadic	Distal	Yes	No	Yes	Ambulatory with aid	No	No	No	125	6.8	c.362_363del	c.910G>A
