# Supplementary material for: Consistent MRI pattern in ADSS1 myopathy with variable clinical presentations: A Korean cohort study
Source: PLoS One. 2026 Apr 13;21(4):e0324116. doi: 10.1371/journal.pone.0324116 (PMC13075665; doi:10.1371/journal.pone.0324116)
Supplement: S2 Table — Onset type was defined by the initial weakness pattern. MRC scores were obtained around the time of MRI, and disease duration was calculated as the interval between onset and MRI. (XLSX) [file pone.0324116.s002.xlsx]

## Sheet: S2 Table
S2 Table. Clinical and MRI-related variables for 10 ADSS1 myopathy patients undergoing muscle MRI
Case ID	Sex	Onset type	Variants (NM_199165)		Age of symptom onset (years)	Age at MRI (years)	Disease duration at MRI (years)	Total MRC sum score*
G01	Male	Distal	c.781G>A	c.919del	5	30	25	54
I01	Female	Proximal	c.781G>A	c.919del	7	37	30	42
K01	Male	Distal	c.781G>A	c.1091T>C	6	34	28	50
L01	Female	Distal	c.781G>A	c.667-2A>T	6	41	35	50
N01	Male	Distal	c.781G>A	c.919del	6	38	32	38
P01	Male	Distal	c.781G>A	c.919del	18	41	23	42
Q01	Male	Proximal	c.781G>A	c.781G>A	5	14	9	46
T01	Female	Distal	c.781G>A	c.919del	5	18	13	44
W01	Female	Distal	c.781G>A	c.919del	50	60	10	36
X01	Female	Distal	c.781G>A	c.919del	13	23	10	56
*MRC score assessed around the time of MRI
