# Supplementary material for: Consistent MRI pattern in ADSS1 myopathy with variable clinical presentations: A Korean cohort study
Source: PLoS One. 2026 Apr 13;21(4):e0324116. doi: 10.1371/journal.pone.0324116 (PMC13075665; doi:10.1371/journal.pone.0324116)
Supplement: S3 Table — Left (L) and right (R) values are presented under each patient ID to correspond directly with figure 3. All patients showed symmetrical involvement except for one (I-01), who exhibited mild right-dominant asymmetry in the posterior calf muscles. (XLSX) [file pone.0324116.s003.xlsx]

## Sheet: S3 Table
S3 Table. Individual Mercuri grades (0-4) for 22 lower-limb muscles in 10 ADSS1 myopathy patients.
Muscle / Case	G01 (L / R)	I01 (L / R)	K01 (L / R)	L01 (L / R)	N01 (L / R)	P01 (L / R)	Q01 (L / R)	T01 (L / R)	W01 (L / R)	X01 (L / R)
Rectus femoris	2/2	2/2	1/1	1/1	2/2	2/2	0/0	1/1	4/4	1/1
Vastus lateralis	3/3	3/3	2/2	2/2	3/3	3/3	1/1	1/1	4/4	1/1
Vastus medialis	2/2	2/2	1/1	1/1	1/1	3/3	1/1	1/1	4/4	1/1
Vastus intermedius	1/1	2/2	1/1	1/1	1/1	3/3	1/1	1/1	4/4	1/1
Sartorius	3/3	3/3	2/2	2/2	4/4	3/3	1/1	1/1	4/4	2/2
Gracilis	1/1	1/1	0/0	1/1	2/2	2/2	0/0	0/0	4/4	1/1
Adductor longus	1/1	2/2	0/0	0/0	2/2	2/2	0/0	0/0	4/4	1/1
Adductor brevis	0/0	2/2	1/1	1/1	1/1	2/2	1/1	1/1	4/4	1/1
Adductor magnus	2/2	2/2	1/1	2/2	1/1	1/1	1/1	1/1	4/4	1/1
Semitendinosis	0/0	2/2	1/1	1/1	2/2	2/2	0/0	0/0	4/4	1/1
Semimembranosus	1/1	2/2	2/2	1/1	2/2	3/3	1/1	1/1	4/4	2/2
Biceps femoris, long head	1/1	3/3	3/3	1/1	2/2	3/3	1/1	1/1	4/4	2/2
Biceps femoris, short head	4/4	3/3	2/2	1/1	2/2	3/3	0/0	1/1	4/4	2/2
Popliteus	3/3	4/4	2/2	3/3	4/4	4/4	1/1	2/2	4/4	2/2
Tibialis anterior	3/3	4/4	2/2	3/3	4/4	4/4	1/1	2/2	4/4	2/2
Medial gastrocnemius	4/4	4/4	3/3	3/3	4/4	3/3	2/2	3/3	4/4	2/2
Lateral gastrocnemius	4/4	4/4	3/3	4/4	4/4	3/3	2/2	3/3	4/4	2/2
Extensor digitorum longus	3/3	4/4	2/2	3/3	4/4	4/4	1/1	2/2	4/4	2/2
Peroneus longus	3/3	4/4	2/2	3/3	4/4	4/4	1/1	2/2	4/4	2/2
Tibialis posterior	3/3	4/4	2/2	2/2	4/4	4/4	1/1	2/2	4/4	2/2
Flexor digitorum longus	3/3	4/4	2/2	3/3	4/4	4/4	1/1	2/2	4/4	2/2
Soleus	3/3	3/4	3/3	3/3	4/4	4/4	2/2	3/3	4/4	2/2
